# Supplementary material for: Gut microbiota impacts bone via Bacteroides vulgatus-valeric acid-related pathways
Source: Nat Commun. 2023 Oct 27;14:6853. doi: 10.1038/s41467-023-42005-y (PMC10611739; doi:10.1038/s41467-023-42005-y)
Supplement: Supplementary file 4 — Source Data [file 41467_2023_42005_MOESM4_ESM.xlsx]

## Sheet: Figure 1a
Figure 1a
1 sites	2 sites	3 sites	4 sites	5 sites	6 sites	7 sites	8 sites	9 sites	10 sites	11 sites	12 sites	13 sites	14 sites	15 sites	16 sites	17 sites	18 sites	19 sites	20 sites	21 sites	22 sites	23 sites	24 sites	25 sites	26 sites	27 sites	28 sites	29 sites	30 sites	31 sites	32 sites	33 sites	34 sites	35 sites	36 sites	37 sites	38 sites	39 sites	40 sites	41 sites	42 sites	43 sites	44 sites	45 sites	46 sites	47 sites	48 sites	49 sites	50 sites
Min. :3577	Min. :4796	Min. :5759	Min. :6341	Min. :6838	Min. :7075	Min. :7444	Min. :7642	Min. :7852	Min. :7920	Min. :8025	Min. :8122	Min. :8282	Min. :8371	Min. :8434	Min. :8631	Min. :8735	Min. :8798	Min. :8830	Min. :8852	Min. :8883	Min. :8909	Min. :8931	Min. :8988	Min. :9001	Min. :9027	Min. :9043	Min. :9060	Min. :9085	Min. :9102	Min. :9127	Min. :9149	Min. :9219	Min. :9253	Min. :9279	Min. :9290	Min. :9382	Min. :9406	Min. :9430	Min. :9439	Min. :9471	Min. :9491	Min. :9498	Min. :9516	Min. :9528	Min. :9536	Min. :9551	Min. :9578	Min. :9589	Min. :9597
1st Qu.:4492	1st Qu.:5973	1st Qu.:6748	1st Qu.:7206	1st Qu.:7513	1st Qu.:7698	1st Qu.:7946	1st Qu.:8072	1st Qu.:8213	1st Qu.:8352	1st Qu.:8437	1st Qu.:8569	1st Qu.:8650	1st Qu.:8725	1st Qu.:8783	1st Qu.:8852	1st Qu.:8910	1st Qu.:8953	1st Qu.:9004	1st Qu.:9051	1st Qu.:9087	1st Qu.:9130	1st Qu.:9169	1st Qu.:9200	1st Qu.:9242	1st Qu.:9260	1st Qu.:9289	1st Qu.:9310	1st Qu.:9342	1st Qu.:9371	1st Qu.:9394	1st Qu.:9410	1st Qu.:9434	1st Qu.:9452	1st Qu.:9482	1st Qu.:9494	1st Qu.:9515	1st Qu.:9527	1st Qu.:9546	1st Qu.:9561	1st Qu.:9573	1st Qu.:9590	1st Qu.:9598	1st Qu.:9618	1st Qu.:9633	1st Qu.:9643	1st Qu.:9660	1st Qu.:9672	1st Qu.:9683	1st Qu.:9692
Median :5263	Median :6282	Median :7066	Median :7436	Median :7754	Median :7962	Median :8178	Median :8332	Median :8471	Median :8560	Median :8648	Median :8730	Median :8788	Median :8852	Median :8916	Median :8974	Median :9015	Median :9057	Median :9084	Median :9128	Median :9178	Median :9222	Median :9260	Median :9294	Median :9316	Median :9336	Median :9372	Median :9398	Median :9419	Median :9439	Median :9464	Median :9480	Median :9498	Median :9518	Median :9538	Median :9559	Median :9576	Median :9592	Median :9606	Median :9618	Median :9632	Median :9646	Median :9656	Median :9666	Median :9678	Median :9687	Median :9698	Median :9706	Median :9725	Median :9731
Mean :5190	Mean :6365	Mean :7039	Mean :7452	Mean :7724	Mean :7945	Mean :8141	Mean :8288	Mean :8420	Mean :8517	Mean :8606	Mean :8698	Mean :8776	Mean :8842	Mean :8903	Mean :8959	Mean :9013	Mean :9053	Mean :9092	Mean :9130	Mean :9169	Mean :9208	Mean :9244	Mean :9276	Mean :9307	Mean :9329	Mean :9357	Mean :9383	Mean :9407	Mean :9430	Mean :9452	Mean :9472	Mean :9493	Mean :9513	Mean :9531	Mean :9548	Mean :9565	Mean :9580	Mean :9596	Mean :9611	Mean :9623	Mean :9637	Mean :9649	Mean :9661	Mean :9674	Mean :9684	Mean :9696	Mean :9707	Mean :9718	Mean :9728
3rd Qu.:5638	3rd Qu.:6798	3rd Qu.:7333	3rd Qu.:7724	3rd Qu.:7972	3rd Qu.:8186	3rd Qu.:8342	3rd Qu.:8487	3rd Qu.:8632	3rd Qu.:8686	3rd Qu.:8762	3rd Qu.:8831	3rd Qu.:8889	3rd Qu.:8955	3rd Qu.:8999	3rd Qu.:9062	3rd Qu.:9108	3rd Qu.:9141	3rd Qu.:9187	3rd Qu.:9215	3rd Qu.:9252	3rd Qu.:9276	3rd Qu.:9316	3rd Qu.:9345	3rd Qu.:9373	3rd Qu.:9389	3rd Qu.:9417	3rd Qu.:9444	3rd Qu.:9469	3rd Qu.:9487	3rd Qu.:9512	3rd Qu.:9535	3rd Qu.:9556	3rd Qu.:9576	3rd Qu.:9588	3rd Qu.:9603	3rd Qu.:9616	3rd Qu.:9633	3rd Qu.:9648	3rd Qu.:9661	3rd Qu.:9676	3rd Qu.:9686	3rd Qu.:9690	3rd Qu.:9700	3rd Qu.:9713	3rd Qu.:9729	3rd Qu.:9741	3rd Qu.:9752	3rd Qu.:9760	3rd Qu.:9770
Max. :7332	Max. :7701	Max. :8188	Max. :8278	Max. :8504	Max. :8688	Max. :8796	Max. :8852	Max. :8901	Max. :8950	Max. :8995	Max. :9094	Max. :9147	Max. :9192	Max. :9216	Max. :9242	Max. :9291	Max. :9304	Max. :9361	Max. :9377	Max. :9424	Max. :9448	Max. :9470	Max. :9471	Max. :9489	Max. :9517	Max. :9541	Max. :9546	Max. :9558	Max. :9574	Max. :9588	Max. :9616	Max. :9633	Max. :9640	Max. :9654	Max. :9686	Max. :9710	Max. :9720	Max. :9750	Max. :9764	Max. :9790	Max. :9791	Max. :9795	Max. :9799	Max. :9810	Max. :9814	Max. :9842	Max. :9851	Max. :9859	Max. :9868
[truncated: 449 more columns]

## Sheet: Figure 1b
Figure 1b
Species	meadian of relative abundance
Faecalibacterium_prausnitzii	27208
Bacteroides_vulgatus	23136.6
Bacteroides_fragilis	12910.2
Bacteroides_uniformis	11639.8
Bacteroides_dorei	9669.31
Bacteroides_ovatus	5449.92
Phascolarctobacterium_sp._CAG:207	3934.26
Bacteroides_massiliensis	3752.67
Eubacterium_eligens_CAG:72	2800.92
Roseburia_intestinalis	2622.4

## Sheet: Figure 1c
Figure 1c
ID	L1-L4 BMD_Chinese cohort	Coef.	Std. Err.	t	P>t	low.lim	up.lim
1	YSM	-0.028	0.008	-3.52	0	-0.043	-0.012
2	age	-0.002	0.003	-0.87	0.384	-0.007	0.003
3	BMI	0.014	0.003	5.48	0	0.009	0.019
4	Exercise	0.025	0.008	3.23	0.001	0.01	0.041
5	Family annual income	0.023	0.009	2.4	0.017	0.004	0.041
6	FSH	0	0	-0.44	0.657	-0.001	0
7	s__bacteroides_vulgatus	-0.027	0.013	-2.15	0.032	-0.052	-0.002
8	s__faecalibacterium_prausnitzii	0.003	0.01	0.27	0.789	-0.017	0.023
9	s__bacteroides_uniformis	-0.002	0.011	-0.17	0.867	-0.023	0.02
10	s__bacteroides_fragilis	0	0.017	-0.02	0.986	-0.034	0.033
11	s__escherichia_coli	0	0	0.2	0.84	0	0
12	s__bacteroides_stercoris	0	0.006	0.03	0.975	-0.012	0.012
13	s__bacteroides_ovatus	-0.003	0.014	-0.19	0.85	-0.03	0.025
14	s__bacteroides_massiliensis	-0.001	0.009	-0.13	0.896	-0.019	0.017
15	s__eubacterium_eligens_cag72	-0.002	0.005	-0.39	0.697	-0.011	0.007
16	s__firmicutes_bacterium_cag65	-0.001	0.006	-0.25	0.803	-0.013	0.01
17	s__eubacterium_rectale	0.005	0.009	0.54	0.586	-0.013	0.022
18	s__phascolarctobacterium_sp_cag2	-0.001	0.005	-0.25	0.801	-0.01	0.008
19	s__clostridium_sp_cag7	0.007	0.008	0.92	0.359	-0.008	0.022
20	s__bacteroides_coprocola	0.007	0.008	0.84	0.403	-0.009	0.023
21	s__roseburia_sp_cag18	-0.001	0.005	-0.27	0.787	-0.012	0.009
22	s__alistipes_putredinis	0.001	0.005	0.15	0.885	-0.009	0.01
23	s__roseburia_inulinivorans	0.008	0.009	0.82	0.415	-0.011	0.026
24	s__roseburia_intestinalis	-0.008	0.011	-0.77	0.44	-0.03	0.013
25	s__bacteroides_caccae	-0.003	0.011	-0.28	0.776	-0.024	0.018
26	s__subdoligranulum_variabile	-0.005	0.007	-0.71	0.477	-0.02	0.009
27	s__bacteroides_xylanisolvens	0.003	0.013	0.2	0.839	-0.024	0.029
28	s__bacteroides_thetaiotaomicron	0.027	0.012	2.31	0.021	0.004	0.049
29	s__bacteroides_finegoldii	-0.018	0.014	-1.31	0.192	-0.046	0.009
30	s__bacteroides_eggerthii	0.009	0.009	1.01	0.313	-0.008	0.025
31	s__parabacteroides_distasonis	-0.028	0.017	-1.7	0.091	-0.061	0.004
32	s__parabacteroides_merdae	0.004	0.009	0.5	0.615	-0.013	0.021
33	s__bacteroides_cellulosilyticus	0.014	0.011	1.28	0.202	-0.008	0.037
34	s__bacteroides_intestinalis	-0.015	0.014	-1.09	0.278	-0.043	0.012
35	s__hungatella_hathewayi	-0.003	0.016	-0.2	0.843	-0.035	0.028
36	s__butyrateproducing_bacterium_s	-0.024	0.011	-2.06	0.04	-0.046	-0.001
37	s__clostridium_bolteae	0.045	0.021	2.11	0.036	0.003	0.087
38	s__bacteroides_sp_9_1_42faa	0.033	0.015	2.16	0.031	0.003	0.064
39	s__roseburia_hominis	0.015	0.011	1.34	0.179	-0.007	0.037
40	s__clostridium_sp_cag43	0.005	0.009	0.52	0.601	-0.013	0.023
41	s__uncultured_bacterium	0	(omitted)
42	s__eubacterium_ventriosum	-0.003	0.011	-0.25	0.801	-0.025	0.019
43	s__blautia_sp_cag37	-0.002	0.009	-0.2	0.843	-0.019	0.016
44	s__clostridium_clostridioforme	-0.028	0.035	-0.81	0.418	-0.096	0.04
45	s__peptoclostridium_difficile	-0.049	0.029	-1.67	0.095	-0.107	0.009
46	s__blautia_wexlerae	-0.003	0.017	-0.17	0.865	-0.037	0.031
47	s__ruminococcus_lactaris	0.01	0.014	0.72	0.475	-0.017	0.037
48	s__bilophila_wadsworthia	0	(omitted)
49	s__flavonifractor_plautii	-0.002	0.012	-0.12	0.903	-0.026	0.023
50	s__bacteroides_sp_3_1_33faa	0	(omitted)
51	s__tyzzerella_nexilis	0.017	0.02	0.86	0.388	-0.022	0.057
52	s__dorea_formicigenerans	0.018	0.03	0.62	0.535	-0.04	0.077
53	s__lachnospiraceae_bacterium_a4	0	(omitted)

## Sheet: Figure 1d
Figure 1d
ID	HTOT BMD_US white cohort	Coef	Std. Err.	t	P>t	low.lim	up.lim
1	Exercise	0.0872544	0.0418579	2.08	0.045	0.0020939	0.172415
2	Fracture	-0.086284	0.0273614	-3.15	0.003	-0.141951	-0.0306168
3	Age	0.0035811	0.0033582	1.07	0.294	-0.0032513	0.0104134
4	BMI	0.0043922	0.002414	1.82	0.078	-0.0005191	0.0093034
5	s__collinsella_aerofaciens	0	(omitted)
6	s__alistipes_shahii	0.0002011	0.0041472	0.05	0.962	-0.0082363	0.0086386
7	s__bacteroides_thetaiotaomicron	0.0017913	0.0050414	0.36	0.725	-0.0084656	0.0120482
8	s__alistipes_onderdonkii	-0.0012594	0.0038005	-0.33	0.742	-0.0089916	0.0064728
9	s__odoribacter_splanchnicus	0.0016039	0.0041791	0.38	0.704	-0.0068984	0.0101063
10	s__bacteroides_caccae	0.0048709	0.0041688	1.17	0.251	-0.0036106	0.0133523
11	s__parabacteroides_distasonis	0.0058164	0.0039715	1.46	0.153	-0.0022636	0.0138964
12	s__parabacteroides_merdae	-0.0023987	0.0051789	-0.46	0.646	-0.0129352	0.0081379
13	s__bacteroides_ovatus	0.0057965	0.0060841	0.95	0.348	-0.0065816	0.0181746
14	s__bacteroides_stercoris	0.0008013	0.0042653	0.19	0.852	-0.0078765	0.0094791
15	s__bacteroides_vulgatus	-0.0178546	0.007841	-2.28	0.029	-0.0338073	-0.001902
16	s__alistipes_putredinis	0.0006313	0.0041297	0.15	0.879	-0.0077707	0.0090333
17	s__bacteroides_uniformis	0	(omitted)
18	s__lachnospiraceae_bacterium_7_1	-0.0264832	0.0143879	-1.84	0.075	-0.0557557	0.0027893
19	s__roseburia_intestinalis	0.0126707	0.0065474	1.94	0.062	-0.00065	0.0259915
20	s__dorea_longicatena	0.0075114	0.0058771	1.28	0.21	-0.0044456	0.0194684
21	s__clostridium_bolteae	0.008131	0.0050589	1.61	0.118	-0.0021614	0.0184235
22	s__roseburia_inulinivorans	0.0049895	0.007112	0.7	0.488	-0.0094799	0.019459
23	s__eubacterium_eligens	-0.0103521	0.0046788	-2.21	0.034	-0.0198712	-0.0008329
24	s__roseburia_hominis	-0.0175079	0.0067394	-2.6	0.014	-0.0312194	-0.0037964
25	s__eubacterium_siraeum	-0.0066722	0.0041015	-1.63	0.113	-0.0150168	0.0016725
26	s__ruminococcus_torques	0.0211784	0.0100869	2.1	0.043	0.0006564	0.0417003
27	s__eubacterium_rectale	-2.46e-05	0.005051	0	0.996	-0.010301	0.0102518
28	s__oscillibacter_unclassified	-0.0021159	0.0092786	-0.23	0.821	-0.0209933	0.0167614
29	s__faecalibacterium_prausnitzii	0.0086747	0.0079162	1.1	0.281	-0.007431	0.0247804
30	s__subdoligranulum_unclassified	-5.24e-19	(omitted)
31	s__bilophila_unclassified	0	(omitted)

## Sheet: Figure 1e
Figure 1e
ID	L1-L4 BMD_Chinese cohort	Coef	Std. Err.	t	P>t	low.lim	up.lim
1	caproicacid	0.0055454	0.0240343	0.23	0.818	-0.0416788	0.0527696
2	isovalericacid	-0.0131869	0.0140422	-0.94	0.348	-0.0407781	0.0144042
3	butyricacid	-0.0365341	0.0292834	-1.25	0.213	-0.094072	0.0210039
4	aceticacid	-0.0045617	0.0135331	-0.34	0.736	-0.0311524	0.0220289
5	isobutyricacid	-0.0098184	0.0145542	-0.67	0.5	-0.0384155	0.0187787
6	valericacid	0.0423762	0.0183948	2.3	0.022	0.0062329	0.0785196
7	YSM	-0.0243481	0.0075798	-3.21	0.001	-0.0392414	-0.0094548
8	age	-0.0027068	0.0023956	-1.13	0.259	-0.0074139	0.0020003
9	BMI	0.014455	0.0025314	5.71	0	0.0094811	0.0194288
10	FSH	-0.0001273	0.0002247	-0.57	0.571	-0.0005688	0.0003143
11	exercise	0.0245917	0.0077364	3.18	0.002	0.0093907	0.0397928
12	family annual income	0.0212927	0.0092729	2.3	0.022	0.0030726	0.0395128

## Sheet: Figure 1f
Figure 1f
ID	valeric acid	Coef	Std. Err.	t	P>t	low.lim	up.lim
1	YSM	-0.0234251	0.0246038	-0.95	0.342	-0.071777	0.0249269
2	age	0.007009	0.0078833	0.89	0.374	-0.0084835	0.0225014
3	BMI	-0.012653	0.0080714	-1.57	0.118	-0.0285151	0.0032091
4	FSH	-0.0004201	0.0007175	-0.59	0.559	-0.0018301	0.00099
5	s__bacteroides_vulgatus	-0.111	0.04	-2.77	0.006	-0.19	-0.032
6	s__faecalibacterium_prausnitzii	-0.0034806	0.0316413	-0.11	0.912	-0.0656629	0.0587016
7	s__bacteroides_uniformis	0.0234541	0.0344703	0.68	0.497	-0.0442878	0.0911959
8	s__bacteroides_fragilis	0.0595723	0.0537777	1.11	0.269	-0.0461131	0.165258
9	s__escherichia_coli	6.64e-17	3.6e-17	1.84	0.066	-4.37e-18	1.37e-16
10	s__bacteroides_stercoris	-0.010416	0.0190745	-0.55	0.585	-0.0479016	0.0270696
11	s__bacteroides_ovatus	-0.0538037	0.0444028	-1.21	0.226	-0.141065	0.0334578
12	s__bacteroides_massiliensis	0.0285671	0.0288337	0.99	0.322	-0.0280977	0.0852319
13	s__eubacterium_eligens_cag72	0.0049715	0.0144223	0.34	0.73	-0.0233715	0.0333146
14	s__firmicutes_bacterium_cag65	0.021308	0.0178253	1.2	0.233	-0.0137228	0.0563389
15	s__eubacterium_rectale	-0.02313	0.0278759	-0.83	0.407	-0.0779124	0.0316523
16	s__phascolarctobacterium_sp_cag2	-0.0045152	0.0146286	-0.31	0.758	-0.0332637	0.0242334
17	s__clostridium_sp_cag7	-0.0415683	0.0241411	-1.72	0.086	-0.089011	0.0058743
18	s__bacteroides_coprocola	-0.0170935	0.0264134	-0.65	0.518	-0.0690018	0.0348147
19	s__roseburia_sp_cag18	-0.0131877	0.0163778	-0.81	0.421	-0.0453737	0.0189983
20	s__alistipes_putredinis	0.054	0.015	3.53	0	0.024	0.084
21	s__roseburia_inulinivorans	-0.0054175	0.0288627	-0.19	0.851	-0.0621394	0.0513043
22	s__roseburia_intestinalis	-0.0281289	0.0342416	-0.82	0.412	-0.0954213	0.0391636
23	s__bacteroides_caccae	0.089	0.034	2.64	0.009	0.023	0.155
24	s__subdoligranulum_variabile	0.0045638	0.0228169	0.2	0.842	-0.0402766	0.0494042
25	s__bacteroides_xylanisolvens	-0.020757	0.0421779	-0.49	0.623	-0.103646	0.0621321
26	s__bacteroides_thetaiotaomicron	0.0215673	0.0364038	0.59	0.554	-0.0499743	0.093109
27	s__bacteroides_finegoldii	-0.0375357	0.0437904	-0.86	0.392	-0.123594	0.0485223
28	s__bacteroides_eggerthii	-0.006307	0.0270231	-0.23	0.816	-0.0594135	0.0467995
29	s__parabacteroides_distasonis	-0.0124108	0.0523418	-0.24	0.813	-0.115274	0.0904527
30	s__parabacteroides_merdae	-0.0137578	0.0270718	-0.51	0.612	-0.06696	0.0394443
31	s__bacteroides_cellulosilyticus	0.083	0.036	2.32	0.021	0.013	0.153
32	s__bacteroides_intestinalis	-0.121	0.044	-2.74	0.006	-0.207	-0.034
33	s__hungatella_hathewayi	-0.0292927	0.0503955	-0.58	0.561	-0.128331	0.0697458
34	s__butyrateproducing_bacterium_s	0.0300654	0.0361666	0.83	0.406	-0.0410101	0.101141
35	s__clostridium_bolteae	-0.0086697	0.0667821	-0.13	0.897	-0.139912	0.122572
36	s__bacteroides_sp_9_1_42faa	0.044668	0.0487242	0.92	0.36	-0.0510861	0.140422
37	s__roseburia_hominis	0.0173848	0.0353233	0.49	0.623	-0.0520335	0.086803
38	s__clostridium_sp_cag43	0.0090435	0.0294192	0.31	0.759	-0.0487718	0.0668588
39	s__uncultured_bacterium	-6.22e-18	(omitted)
40	s__eubacterium_ventriosum	0.0230381	0.0351471	0.66	0.512	-0.0460339	0.09211
41	s__blautia_sp_cag37	-0.0029218	0.027543	-0.11	0.916	-0.05705	0.0512064
42	s__clostridium_clostridioforme	0.133688	0.108597	1.23	0.219	-0.0797287	0.347105
43	s__peptoclostridium_difficile	0.0565571	0.0923724	0.61	0.541	-0.124976	0.23809
44	s__blautia_wexlerae	-0.0348088	0.0550013	-0.63	0.527	-0.142899	0.0732811
45	s__ruminococcus_lactaris	0.052907	0.0438195	1.21	0.228	-0.0332082	0.139022
46	s__bilophila_wadsworthia	1.53e-17	(omitted)
47	s__flavonifractor_plautii	-0.0658458	0.0389082	-1.69	0.091	-0.142309	0.0106176
48	s__bacteroides_sp_3_1_33faa	0	(omitted)
49	s__tyzzerella_nexilis	-0.071934	0.0627792	-1.15	0.252	-0.195309	0.0514414
50	s__dorea_formicigenerans	-0.0206264	0.0929496	-0.22	0.824	-0.203293	0.162041
51	s__lachnospiraceae_bacterium_a4	0	(omitted)

## Sheet: Figure 2f
Figure 2f
Group	Tb.N (1/mm)
OVX+B.V.	3.5964
OVX+B.V.	3.3342
OVX+B.V.	3.418
OVX+B.V.	3.6188
OVX+B.V.	3.7147
OVX+B.V.	3.81
OVX+B.V.	3.5835
OVX+B.V.	3.5722
OVX+B.V.	4.0346
OVX+B.V.	3.7282
OVX+B.V.	3.8577
OVX+B.V.	3.7637
OVX+NS	3.6578
OVX+NS	3.7611
OVX+NS	3.6454
OVX+NS	4.1303
OVX+NS	3.6972
OVX+NS	3.624
OVX+NS	3.846
OVX+NS	3.8393
OVX+NS	3.3774
OVX+NS	3.7699
OVX+NS	3.7595
OVX+NS	3.8863
Sham+B.V.	4.2739
Sham+B.V.	4.5291
Sham+B.V.	4.5164
Sham+B.V.	4.2506
Sham+B.V.	4.262
Sham+B.V.	4.4356
Sham+B.V.	3.923
Sham+B.V.	3.919
Sham+B.V.	4.5731
Sham+B.V.	4.4311
Sham+B.V.	4.2389
Sham+B.V.	4.038
Sham+NS	4.3928
Sham+NS	4.1462
Sham+NS	4.299
Sham+NS	4.3631
Sham+NS	4.4265
Sham+NS	4.0686
Sham+NS	4.0383
Sham+NS	4.2847
Sham+NS	4.4284
Sham+NS	4.1719
Sham+NS	4.4723
Sham+NS	4.3727
Blank	4.2556
Blank	4.4693
Blank	4.2007
Blank	4.3704
Blank	4.3367
Blank	4.2738
Blank	4.2645
Blank	4.364
Blank	4.2464
Blank	3.9752
Blank	4.2845
Blank	4.177

## Sheet: Figure 2g
Figure 2g
Group	Tb.Th (mm)
OVX+B.V.	0.037
OVX+B.V.	0.0353
OVX+B.V.	0.0355
OVX+B.V.	0.0336
OVX+B.V.	0.0355
OVX+B.V.	0.0351
OVX+B.V.	0.0348
OVX+B.V.	0.0348
OVX+B.V.	0.0347
OVX+B.V.	0.0342
OVX+B.V.	0.0343
OVX+B.V.	0.0331
OVX+NS	0.0367
OVX+NS	0.0354
OVX+NS	0.0403
OVX+NS	0.0387
OVX+NS	0.0412
OVX+NS	0.0384
OVX+NS	0.0364
OVX+NS	0.0401
OVX+NS	0.0353
OVX+NS	0.0387
OVX+NS	0.0392
OVX+NS	0.0373
Sham+B.V.	0.0415
Sham+B.V.	0.0409
Sham+B.V.	0.0428
Sham+B.V.	0.0428
Sham+B.V.	0.0429
Sham+B.V.	0.038
Sham+B.V.	0.0409
Sham+B.V.	0.041
Sham+B.V.	0.0386
Sham+B.V.	0.041
Sham+B.V.	0.0402
Sham+B.V.	0.0381
Sham+NS	0.0394
Sham+NS	0.042
Sham+NS	0.0398
Sham+NS	0.0408
Sham+NS	0.039
Sham+NS	0.0395
Sham+NS	0.0419
Sham+NS	0.0407
Sham+NS	0.0366
Sham+NS	0.0385
Sham+NS	0.0405
Sham+NS	0.0363
Blank	0.0405
Blank	0.0423
Blank	0.0396
Blank	0.0414
Blank	0.0425
Blank	0.0403
Blank	0.0387
Blank	0.0399
Blank	0.0408
Blank	0.0379
Blank	0.0393
Blank	0.0368

## Sheet: Figure 2h
Figure 2h
Group	Tb.Sp (mm)
OVX+B.V.	0.2815
OVX+B.V.	0.3004
OVX+B.V.	0.2907
OVX+B.V.	0.2751
OVX+B.V.	0.2687
OVX+B.V.	0.2618
OVX+B.V.	0.2777
OVX+B.V.	0.2784
OVX+B.V.	0.2448
OVX+B.V.	0.2697
OVX+B.V.	0.2575
OVX+B.V.	0.2663
OVX+NS	0.2723
OVX+NS	0.2661
OVX+NS	0.2689
OVX+NS	0.2341
OVX+NS	0.2652
OVX+NS	0.2737
OVX+NS	0.2571
OVX+NS	0.2565
OVX+NS	0.2954
OVX+NS	0.2606
OVX+NS	0.2635
OVX+NS	0.2548
Sham+B.V.	0.2286
Sham+B.V.	0.2131
Sham+B.V.	0.216
Sham+B.V.	0.227
Sham+B.V.	0.2267
Sham+B.V.	0.2205
Sham+B.V.	0.2523
Sham+B.V.	0.2545
Sham+B.V.	0.2122
Sham+B.V.	0.2211
Sham+B.V.	0.2303
Sham+B.V.	0.2437
Sham+NS	0.2225
Sham+NS	0.2375
Sham+NS	0.2257
Sham+NS	0.2267
Sham+NS	0.2202
Sham+NS	0.242
Sham+NS	0.2426
Sham+NS	0.2291
Sham+NS	0.2205
Sham+NS	0.2354
Sham+NS	0.219
Sham+NS	0.2227
Blank	0.2281
Blank	0.2179
Blank	0.2335
Blank	0.2215
Blank	0.2266
Blank	0.2265
Blank	0.2296
Blank	0.223
Blank	0.2296
Blank	0.2507
Blank	0.2316
Blank	0.2348

## Sheet: Figure 2i
Figure 2i
Group	BV/TV
OVX+B.V.	0.1264
OVX+B.V.	0.1085
OVX+B.V.	0.1246
OVX+B.V.	0.1129
OVX+B.V.	0.1211
OVX+B.V.	0.1292
OVX+B.V.	0.1251
OVX+B.V.	0.1118
OVX+B.V.	0.1308
OVX+B.V.	0.1226
OVX+B.V.	0.117
OVX+B.V.	0.1135
OVX+NS	0.145
OVX+NS	0.1366
OVX+NS	0.16
OVX+NS	0.1761
OVX+NS	0.1578
OVX+NS	0.1441
OVX+NS	0.1377
OVX+NS	0.162
OVX+NS	0.1156
OVX+NS	0.1546
OVX+NS	0.1512
OVX+NS	0.1529
Sham+B.V.	0.1904
Sham+B.V.	0.1916
Sham+B.V.	0.2027
Sham+B.V.	0.1885
Sham+B.V.	0.1902
Sham+B.V.	0.1731
Sham+B.V.	0.1555
Sham+B.V.	0.1554
Sham+B.V.	0.173
Sham+B.V.	0.1855
Sham+B.V.	0.1697
Sham+B.V.	0.1459
Sham+NS	0.1754
Sham+NS	0.187
Sham+NS	0.1828
Sham+NS	0.1958
Sham+NS	0.181
Sham+NS	0.1813
Sham+NS	0.1762
Sham+NS	0.1775
Sham+NS	0.1558
Sham+NS	0.1526
Sham+NS	0.1827
Sham+NS	0.1491
Blank	0.1881
Blank	0.199
Blank	0.1607
Blank	0.1892
Blank	0.193
Blank	0.1697
Blank	0.1596
Blank	0.1751
Blank	0.179
Blank	0.1539
Blank	0.1818
Blank	0.1523

[truncated: 25 more sheets: Figure 2j, Figure 2k, Figure 2l, Figure 2m, Figure 2n, Figure 2o, Figure 2p, Figure 2q, Figure 2r, Figure 3f, Figure 3g, Figure 3h, Figure 3i, Figure 3j, Figure 3k, Figure 3l, Figure 3m, Figure 3n, Figure 3o, Figure 4a …]
